# Supplementary material for: Chronological Age Prediction: Developmental Evaluation of DNA Methylation-Based Machine Learning Models
Source: Front Bioeng Biotechnol. 2022 Jan 24;9:819991. doi: 10.3389/fbioe.2021.819991 (PMC8819006; doi:10.3389/fbioe.2021.819991)
Supplement: Supplementary file 2 [file DataSheet2.xlsx]

## Sheet: Supplementary Tables Catalogs
Supplementary Tables Catalogs
Table	Content
Supplementary Table S1	Detailed information of 34 selected CpGs located at five genes
Supplementary Table S2	Detailed PCR primers of five age-related DNA methylation biomarkers
Supplementary Table S3	Detailed DNA methylation levels (%) of 34 CpGs located at five genes and age and gender information in CHS cohort (n =240, blood samples)
Supplementary Table S4	Detailed population sizes of different gender and age datasets in Training and Validation sets of CHS cohort (n = 240, blood samples)
Supplementary Table S5	Spearman Correlation coefficients (r values) between the DNA methylation levels (34 CpGs of five age-relevant genes) and the chronological ages in three different datasets of CHS cohort
Supplementary Table S6	Detailed population sizes and median absolute deviation (MAD) values of Stepwsie Regression (SR) models in different datasets of CHS cohort (n = 240, blood samples)
Supplementary Table S7	Detailed population sizes and median absolute deviation (MAD) values of SVR-eps and SVR-nu models in different datasets of CHS cohort (n = 240, blood samples)
Supplementary Table S8	Detailed population sizes and median absolute deviation (MAD) values of random forest regression (RFR) model in different datasets of CHS cohort (n = 240, blood samples)
Supplementary Table S9	Detailed population sizes and median absolute deviation (MAD) values of random forest regression (RFR) model in different datasets at the 1-60 age categories (n = 225, blood samples)
Supplementary Table S10	Correlation coefficient comparisons of five age-relevant genes in three different populations (Chinese Southern Han, Koreans, and Polish)

## Sheet: Table S1
Supplementary Table S1 Detailed information of 34 selected CpGs located at five genes
Gene	Gene function	CpG	Location (hg38)	Position in 450K
C1orf132	Unknown	C1	chr1: 207823681
		C2	chr1: 207823675	cg10501210
		C3	chr1: 207823672
FHL2	Transcription factor	F1	chr2: 105399282	cg06639320
		F2	chr2: 105399288
		F3	chr2: 105399291
		F4	chr2: 105399297
		F5	chr2: 105399300
		F6	chr2: 105399310	cg22454769
		F7	chr2: 105399314	cg24079702
		F8	chr2: 105399316
		F9	chr2: 105399323
		F10	chr2: 105399327
TRIM59	Regulator of immune signaling pathways	T1	chr3: 160450172
		T2	chr3: 160450174
		T3	chr3: 160450179
		T4	chr3: 160450184
		T5	chr3: 160450189	cg07553761
		T6	chr3: 160450192
		T7	chr3: 160450199
		T8	chr3: 160450202
ELOVL2	Synthesis of very long chain polyunsaturated fatty acids	E1	chr6: 11044894	cg21572722
		E2	chr6: 11044888	cg24724428
		E3	chr6: 11044880
		E4	chr6: 11044877	cg16867657
		E5	chr6: 11044875
		E6	chr6: 11044873
		E7	chr6: 11044867
		E8	chr6: 11044866
		E9	chr6: 11044860
KLF14	Transcription factor	K1	chr7:130734355	cg14361627
		K2	chr7:130734357
		K3	chr7:130734373
		K4	chr7:130734375

## Sheet: Table S2
Supplementary Table S2 Detailed PCR primers of five age-related DNA methylation biomarkers
Gene	Primer	Primer Sequence (5'→3')
ELOVL2	ElOVL2-F	AGGGGAGTAGGGTAAGTGAGG
	ElOVL2-R	AACAAAACCATTTCCCCCTAATAT
	ElOVL2-seq	ACAACCAATAAATATTCCTAAAACT
C1orf132	C1orf132-F	AGTAAATATATAAGTGGGGGAAGAAG
	C1orf132-R	CCAAATTCTACCAACTCACTTACT
	C1orf132-seq	AAACCAAAATTTAAATCT
FHL2	FHL2-F	GGGTTTTGGGAGTATAGTAGT
	FHL2-R	AAAATAACCCCCTCCTCC
	FHL2-seq	GTTTTGGGAGTATAGTAGTTA
TRIM59	TRIM59-F	TATGGTATAGGTGGTTTGGGGAGA
	TRIM59-R	CTCCTATACTCAACCCATACTC
	TRIM59-seq	TTGGGGGAGAGGTTG
KLF14	KLF14-F	GGTTTTTAGGTTAAGTTATGTTTAATAGT
	KLF14-R	ACTACTACAACCCAAAAATTCC
	KLF14-seq	ATAGTTTTAGAAATTATTTTGTTT

## Sheet: Table S3
Supplementary Table S3 Detailed DNA methylation levels (%) of 34 CpGs located at five genes and age and gender information in CHS cohort (n =240, blood samples)
ID	Age	Gender	C1orf132			ELOVL2									FHL2										KLF14				TRIM59
			C1	C2	C3	E1	E2	E3	E4	E5	E6	E7	E8	E9	F1	F2	F3	F4	F5	F6	F7	F8	F9	F10	K1	K2	K3	K4	T1	T2	T3	T4	T5	T6	T7	T8
CHS001	1	Male	82	89	81	18	12	28	26	11	18	18	11	13	22	30	29	43	22	30	18	13	33	12	4	2	5	2	11	8	13	20	17	15	15	10
CHS002	3	Female	95	92	86	16	15	32	21	7	15	23	10	11	20	30	28	38	22	29	16	9	31	9	6	3	10	2	12	14	18	26	24	14	21	15
CHS003	4	Female	93	90	93	18	14	34	29	9	23	30	14	17	22	30	28	41	21	26	16	12	30	10	6	2	8	2	11	10	20	27	23	22	22	18
CHS004	5	Female	95	88	89	16	13	38	26	9	21	32	11	14	24	30	27	45	24	27	16	10	29	9	6	4	8	3	14	10	15	27	20	18	22	15
CHS005	6	Male	94	89	85	23	15	35	32	13	20	19	13	13	22	29	27	42	22	30	17	11	31	9	3	2	6	2	14	9	17	27	23	19	21	14
CHS006	7	Male	89	89	79	18	12	37	30	10	21	31	14	17	24	29	27	43	22	27	16	12	29	11	4	2	5	2	31	29	45	33	34	54	55	34
CHS007	7	Female	94	87	83	18	11	36	29	10	21	34	12	18	17	25	22	36	20	22	11	10	31	7	3	3	10	3	16	7	17	25	20	19	26	15
CHS008	8	Female	95	84	85	21	17	44	29	12	27	37	16	22	25	32	33	45	28	33	20	14	34	11	5	5	8	3	16	10	16	33	30	25	29	20
CHS009	9	Female	94	83	86	16	9	35	25	10	14	35	10	9	28	34	27	46	24	31	17	10	31	9	8	8	10	7	10	11	19	27	28	26	21	21
CHS010	10	Male	94	83	83	20	13	42	32	10	22	35	13	17	24	30	28	43	24	27	15	10	27	8	5	4	6	3	14	10	15	25	25	19	21	13
CHS011	10	Female	92	85	85	31	20	53	18	21	33	20	24	24	34	40	36	51	32	33	21	14	33	11	5	3	7	1	13	9	16	26	25	21	23	14
CHS012	11	Male	88	8	79	19	12	42	35	12	26	38	16	21	31	29	29	53	15	53	13	23	100	10	8	4	7	3	16	10	18	31	22	24	32	25
CHS013	11	Female	92	79	84	20	13	49	40	13	27	47	21	27	29	31	29	43	23	32	13	11	31	8	5	2	5	1	17	8	18	31	31	26	28	22
CHS014	12	Male	95	88	83	17	6	51	23	16	29	47	13	20	26	37	30	47	30	33	17	13	30	8	4	2	5	1	5	9	13	41	39	36	41	34
CHS015	12	Female	90	78	77	24	15	48	38	11	26	39	15	18	28	36	31	50	27	34	19	14	34	9	5	3	6	3	19	12	21	33	28	24	29	20
CHS016	13	Male	93	82	82	29	15	51	38	13	29	46	17	23	24	29	27	41	24	30	15	10	24	7	6	5	6	3	13	9	16	29	25	22	21	29
CHS017	13	Female	87	78	84	32	17	46	34	10	23	34	16	23	32	42	39	57	27	35	22	12	36	11	6	4	7	5	13	9	21	35	32	35	32	18
CHS018	14	Male	94	77	82	24	14	50	40	13	29	41	15	18	25	32	28	45	24	28	15	11	27	8	6	5	7	4	15	10	15	26	25	23	24	16
CHS019	14	Female	92	80	81	18	14	43	31	10	25	36	14	17	26	31	28	46	25	30	17	11	31	8	7	3	8	2	16	10	18	31	27	24	25	18
CHS020	15	Male	94	84	86	28	20	69	42	14	33	49	19	23	33	35	35	51	32	36	22	14	36	10	7	4	8	3	16	9	18	30	31	29	28	21
CHS021	15	Female	94	83	86	25	18	53	44	16	32	43	18	24	29	38	33	51	29	33	19	14	31	9	6	3	7	1	16	11	17	27	27	11	21	17
CHS022	16	Male	91	78	75	27	19	52	43	14	30	44	19	22	36	43	41	56	34	42	22	15	37	12	4	2	5	2	14	9	17	28	26	23	22	15
CHS023	16	Female	90	79	82	26	16	49	37	12	30	43	20	27	31	37	34	54	28	31	17	12	30	10	4	3	6	4	17	10	20	38	29	28	31	21
CHS024	17	Female	91	79	79	24	17	51	35	12	30	40	16	19	31	40	36	51	31	32	19	14	34	9	7	3	7	1	12	8	18	25	25	19	22	12
CHS025	18	Male	87	67	71	30	20	63	43	11	32	46	19	18	32	38	39	53	33	39	22	15	34	9	7	5	7	5	13	10	14	33	31	25	26	17
CHS026	18	Female	91	77	80	31	19	58	44	18	36	46	20	25	35	39	35	53	32	36	20	15	33	12	5	4	7	2	17	11	22	31	27	24	28	22
CHS027	19	Male	90	74	80	29	25	54	40	15	30	46	16	23	32	35	32	51	29	33	19	13	32	10	8	6	10	5	16	12	22	34	32	27	30	20
CHS028	20	Male	93	83	82	33	21	61	46	18	37	45	19	27	34	41	38	53	35	40	21	15	36	9	9	4	10	2	21	16	28	35	32	31	35	24
CHS029	20	Female	89	66	69	29	21	65	51	18	38	50	21	22	40	46	39	58	35	39	23	16	39	13	6	3	10	3	19	11	21	34	35	28	32	23
CHS030	21	Male	88	72	64	32	19	58	48	16	32	51	19	24	34	39	35	48	32	34	19	14	33	10	19	16	18	13	21	12	23	36	36	29	35	24
CHS031	21	Female	92	79	79	28	20	61	46	15	37	52	21	53	36	46	41	56	35	36	21	14	35	10	6	3	6	3	21	11	22	35	33	29	33	22
CHS032	22	Male	91	78	80	33	25	63	50	17	39	57	23	27	38	41	39	56	34	36	18	14	31	9	10	6	10	7	19	14	19	35	35	27	30	22
CHS033	22	Female	92	84	81	36	23	68	52	19	38	55	27	28	37	43	42	57	34	36	23	16	34	11	7	5	7	2	23	16	29	46	43	40	40	33
CHS034	23	Male	89	79	81	25	25	59	49	20	38	52	18	25	40	44	43	58	37	42	23	14	39	13	27	21	23	16	27	21	38	38	38	41	48	27
CHS035	23	Female	90	77	79	34	22	60	51	19	38	49	22	29	37	42	40	57	36	39	22	14	35	10	6	4	7	3	19	14	24	35	33	28	33	21
CHS036	24	Male	86	57	64	27	20	68	52	14	41	53	23	29	35	39	37	54	33	35	18	13	33	8	9	7	9	5	21	13	24	39	34	34	34	23
CHS037	24	Female	89	68	71	28	19	56	47	19	29	31	18	21	42	49	43	63	39	42	26	17	40	11	7	4	7	2	20	13	21	36	35	30	30	22
CHS038	25	Male	89	74	73	38	24	67	54	23	42	58	25	31	42	46	46	65	36	45	22	17	38	14	7	4	8	3	20	13	25	39	37	36	35	27
CHS039	25	Female	82	63	71	28	22	66	45	19	43	53	23	29	40	47	42	58	37	45	21	17	39	11	7	7	5	2	22	12	24	36	28	23	32	20
CHS040	26	Male	87	71	75	31	23	66	54	20	39	52	25	29	37	41	35	61	35	42	22	17	37	14	6	4	6	2	25	17	25	42	42	40	41	25
CHS041	26	Female	91	74	80	32	19	58	46	15	34	52	26	26	40	46	43	61	36	40	24	24	37	11	7	4	7	2	20	14	25	43	41	32	37	27
CHS042	27	Female	91	75	75	42	25	47	52	21	39	25	19	22	40	49	44	60	37	42	4	15	38	12	6	4	7	1	17	12	23	40	36	33	34	23
CHS043	28	Male	88	71	69	31	18	60	44	17	34	47	16	26	37	44	39	58	32	38	21	14	36	10	7	4	9	3	20	14	24	36	36	32	35	22
CHS044	28	Female	88	75	65	32	18	64	53	22	43	55	24	22	36	42	40	59	34	38	20	13	36	10	6	4	7	3	19	15	27	38	41	41	47	29
CHS045	29	Female	89	71	76	37	25	66	55	21	43	56	25	27	44	50	47	64	40	44	24	16	39	11	4	2	5	2	18	12	24	36	38	29	31	19
CHS046	30	Female	92	69	70	42	26	69	63	22	38	52	23	27	43	49	49	63	42	48	23	16	43	14	12	10	12	9	25	16	33	42	41	39	43	29
CHS047	31	Female	83	69	65	41	33	70	58	27	45	56	27	32	48	47	49	68	40	48	26	20	46	17	11	8	12	6	24	14	28	37	39	32	43	27
CHS048	32	Male	90	80	82	31	25	67	57	25	42	56	24	34	43	43	38	57	35	39	21	13	35	12	12	9	15	5	29	17	27	45	44	44	45	32
CHS049	32	Female	78	58	63	45	26	74	56	22	46	58	27	33	45	49	45	67	41	49	28	20	38	13	6	2	9	3	20	12	26	39	37	37	39	29
CHS050	33	Female	85	62	65	37	24	68	55	20	45	56	25	30	43	49	43	58	37	39	25	17	39	10	7	4	8	2	21	13	19	42	36	34	33	21
CHS051	34	Female	87	70	71	36	24	69	64	26	51	57	35	35	46	53	49	62	43	49	24	17	41	12	8	4	10	2	20	17	29	45	36	37	37	29
CHS052	35	Male	93	74	71	48	31	73	62	29	48	57	27	29	53	58	56	71	48	53	30	22	44	17	10	5	10	3	27	15	28	45	49	42	44	35
CHS053	35	Female	89	65	65	40	27	73	59	23	45	59	29	26	47	55	51	64	46	50	30	21	45	14	7	4	7	2	24	15	32	48	44	40	52	43
CHS054	36	Male	79	62	56	44	23	63	3	17	32	43	25	31	48	55	52	64	45	51	26	19	39	13	8	6	12	4	23	17	33	48	44	45	50	33
CHS055	36	Male	83	78	66	44	24	82	66	26	53	54	31	31	40	50	50	65	43	56	23	18	43	14	16	12	18	9	30	16	23	50	47	43	37	32
CHS056	36	Female	78	57	56	45	29	78	64	28	52	64	27	33	51	58	53	68	46	50	27	19	43	14	7	3	8	2	22	15	28	45	40	35	43	28
CHS057	37	Male	80	68	62	42	26	71	56	21	37	43	26	29	51	57	53	69	47	49	23	17	40	14	9	5	9	2	21	14	27	40	36	34	39	27
CHS058	37	Female	86	66	72	47	32	78	61	28	60	61	33	41	49	55	50	71	49	48	26	17	41	13	11	7	10	5	24	13	28	44	36	37	47	30
CHS059	38	Male	76	55	56	44	28	77	59	20	40	53	26	30	44	52	48	67	40	46	25	17	40	14	9	6	14	3	23	13	32	45	43	39	47	40
CHS060	38	Female	84	74	66	37	27	76	58	22	44	66	28	43	51	56	53	70	48	52	30	21	43	14	13	5	7	6	21	18	33	40	44	41	49	40
CHS061	39	Male	89	78	78	48	31	74	64	35	56	67	33	37	45	49	46	67	40	44	23	16	41	14	7	5	9	2	29	22	34	45	45	45	51	41
CHS062	39	Female	82	68	65	43	28	71	58	25	44	5	32	39	50	57	50	66	44	50	30	21	46	14	9	5	9	3	24	20	38	39	43	46	47	35
CHS063	40	Female	71	56	61	44	32	75	62	26	54	61	26	34	43	51	48	60	43	47	27	15	37	11	8	5	8	2	19	17	25	43	39	40	40	31
CHS064	41	Male	89	75	75	49	32	79	63	32	47	63	31	35	41	48	46	63	42	48	24	19	40	14	10	7	10	3	25	18	33	72	45	42	45	30
CHS065	41	Female	83	62	64	44	29	76	63	25	47	60	29	33	42	47	13	61	39	40	23	16	38	11	7	4	7	2	21	15	23	38	41	34	36	34
CHS066	42	Male	82	61	60	52	30	84	65	26	53	63	31	35	46	51	49	77	40	58	23	20	47	14	16	12	20	5	30	15	35	47	46	49	50	36
CHS067	42	Female	83	67	62	45	27	83	64	24	49	68	27	35	50	56	53	72	48	56	29	23	45	17	35	27	35	24	27	16	35	49	52	44	51	36
CHS068	43	Male	87	78	72	58	37	91	74	32	50	61	37	43	54	60	56	100	38	85	24	26	75	31	26	12	40	10	53	22	49	60	58	64	68	49
CHS069	43	Female	79	60	58	44	32	78	64	27	56	67	31	35	46	54	46	64	36	62	25	17	43	11	8	6	11	4	21	15	27	42	40	38	40	28
CHS070	44	Male	83	68	66	47	29	79	70	26	56	59	34	37	49	55	49	71	45	48	26	16	36	11	10	5	10	2	24	17	31	43	40	41	44	28
CHS071	44	Female	73	55	56	48	26	73	64	26	51	64	35	37	49	57	49	69	45	51	25	17	45	12	11	6	12	5	23	20	26	46	45	37	39	29
CHS072	45	Male	73	51	54	46	30	80	67	34	54	38	27	30	45	53	49	67	43	53	26	20	43	12	13	8	12	3	20	13	27	40	42	37	42	28
CHS073	45	Female	74	58	65	39	28	79	57	26	50	64	33	35	48	49	52	71	41	49	26	18	41	13	11	6	9	6	22	15	29	50	44	41	45	29
CHS074	46	Male	75	55	54	46	29	80	64	29	52	65	28	32	44	49	46	61	40	45	23	16	38	11	7	4	8	2	22	15	25	42	40	35	37	26
CHS075	46	Female	68	48	60	48	26	75	67	34	55	7	36	33	54	56	54	68	49	47	31	23	46	17	9	4	6	2	23	14	33	44	42	39	46	33
CHS076	47	Male	87	74	77	49	28	80	66	36	54	64	25	29	49	57	48	67	45	49	26	16	42	15	11	6	10	3	34	22	37	50	50	45	55	40
CHS077	47	Female	72	51	60	58	36	77	76	36	62	68	32	40	59	63	62	76	55	60	32	26	51	19	10	9	12	7	31	14	33	46	49	57	62	76
CHS078	48	Male	76	52	55	43	30	73	61	28	51	61	29	35	42	51	48	61	41	46	24	17	38	12	7	4	7	3	21	16	29	46	41	36	42	28
CHS079	48	Female	74	58	65	66	37	94	75	34	54	68	38	49	57	62	58	97	44	80	26	26	67	23	15	10	23	6	37	19	39	49	59	54	68	46
CHS080	49	Male	75	56	63	56	28	77	82	30	51	54	36	45	58	60	59	74	54	52	30	22	48	16	10	5	6	30	22	14	34	53	54	46	51	38
CHS081	49	Female	78	67	65	64	34	84	71	29	58	68	41	47	57	56	53	91	41	72	24	24	57	25	21	12	24	11	35	17	39	49	51	58	56	42
CHS082	50	Male	73	59	53	54	30	82	72	32	56	65	36	37	47	50	46	64	39	43	21	14	33	10	13	8	12	2	29	24	37	46	45	51	53	35
CHS083	50	Female	80	67	66	66	39	89	72	31	54	63	37	41	52	59	51	85	45	60	27	23	51	4	16	8	27	5	40	21	44	61	59	69	69	47
CHS084	51	Male	69	49	50	50	31	80	65	29	56	39	29	36	52	56	54	71	47	52	28	20	58	14	14	8	14	4	25	16	27	47	46	41	45	31
CHS085	51	Female	65	58	47	64	40	93	78	37	64	73	43	52	63	65	63	96	46	82	26	26	70	25	21	9	47	5	41	18	46	59	60	64	76	49
CHS086	52	Male	67	49	51	47	34	80	66	31	57	69	31	37	44	52	48	63	39	46	23	16	35	11	8	6	9	3	23	15	35	47	46	41	44	30
CHS087	52	Female	77	65	48	70	41	95	80	34	57	70	45	55	65	59	61	94	42	92	24	26	78	26	23	9	41	7	37	15	40	59	55	57	66	46
CHS088	53	Male	69	49	47	56	35	85	66	31	8	69	39	40	55	60	59	77	52	55	30	24	45	15	12	8	11	8	21	14	29	46	43	38	39	26
CHS089	53	Female	68	61	62	63	42	93	79	44	64	72	40	46	58	61	59	83	46	68	26	23	52	22	21	10	19	9	30	18	36	50	51	48	56	38
CHS090	54	Female	75	66	59	58	30	88	84	39	69	70	42	47	57	62	61	86	44	68	25	23	52	22	24	13	26	8	27	19	34	45	51	55	60	45
CHS091	55	Male	73	62	61	54	33	81	71	30	55	69	32	36	65	64	62	74	54	58	34	28	51	21	22	11	9	5	20	15	21	44	47	44	43	31
CHS092	55	Female	68	48	47	61	30	86	70	26	56	71	30	38	55	61	61	83	44	66	33	27	53	18	10	6	13	5	24	16	38	49	51	51	55	34
CHS093	56	Male	80	65	65	53	32	81	69	30	49	67	38	41	55	61	56	71	50	56	29	20	45	15	17	9	14	4	28	21	33	55	53	52	56	2
CHS094	56	Female	79	60	60	53	35	82	67	31	53	66	34	36	60	62	59	76	51	56	30	21	48	14	11	8	13	4	28	19	36	50	50	50	54	37
CHS095	57	Male	69	48	45	56	35	83	68	29	53	57	31	35	63	71	66	88	52	73	33	28	63	22	20	11	26	5	33	19	37	53	54	56	59	42
CHS096	57	Female	69	53	45	59	33	86	72	34	57	45	34	40	60	65	61	84	48	66	28	23	58	31	15	8	22	6	32	18	41	56	50	53	56	40
CHS097	58	Male	51	43	39	49	32	80	71	28	48	50	25	30	56	65	57	75	52	54	31	21	47	2	11	8	9	3	25	17	34	50	54	48	53	36
CHS098	59	Male	65	44	43	52	32	82	67	28	51	60	29	32	49	57	51	69	46	51	26	18	41	12	13	8	15	4	23	16	32	47	50	47	48	33
CHS099	59	Female	73	57	56	64	42	89	69	38	56	66	38	44	65	70	67	93	51	79	31	27	58	24	18	13	25	9	33	20	33	51	53	53	58	45
CHS100	61	Male	61	57	48	56	39	86	81	46	80	74	44	48	67	71	68	78	57	61	34	24	47	15	13	7	11	4	29	17	34	51	57	51	60	49
CHS101	62	Male	72	61	56	60	38	90	80	39	64	77	42	44	62	66	63	83	53	68	33	27	56	21	21	12	26	5	37	22	41	58	56	58	64	45
CHS102	63	Male	57	59	47	69	42	97	81	40	63	70	45	55	62	63	62	95	44	82	27	25	61	24	18	12	33	8	48	25	50	60	65	73	79	53
CHS103	64	Male	70	58	55	72	41	90	80	41	63	74	45	48	64	66	63	84	49	71	27	25	57	20	28	19	33	7	38	25	48	59	57	66	71	48
CHS104	65	Male	70	59	59	67	42	93	79	39	65	73	45	53	60	65	63	88	49	70	28	24	49	18	19	10	22	6	37	23	42	56	59	63	65	45
CHS105	65	Female	74	73	67	73	49	99	83	49	65	78	51	55	77	75	73	100	52	98	30	29	83	33	28	12	39	5	49	24	52	34	71	76	81	63
CHS106	66	Male	75	64	57	64	42	94	81	42	62	74	42	48	62	66	65	84	47	70	27	23	53	20	23	11	26	5	38	20	46	54	57	59	64	50
CHS107	68	Male	65	54	50	63	37	85	76	34	65	73	41	45	65	67	64	80	54	60	32	24	53	17	19	13	22	6	35	23	44	60	58	59	62	43
CHS108	69	Female	57	48	43	56	32	88	72	29	58	71	40	38	54	61	59	72	47	58	33	25	50	17	14	8	12	4	31	22	38	58	51	55	57	40
CHS109	76	Male	58	57	46	71	44	92	82	42	66	70	42	53	63	72	67	88	52	75	28	28	58	22	23	16	30	6	36	20	44	61	57	59	65	50
CHS110	11	Male	93	85	84	22	16	44	39	13	27	32	15	18	25	33	28	44	26	29	18	12	31	9	4	3	5	3	14	8	19	29	28	24	27	19
CHS111	12	Male	90	88	80	21	12	41	37	11	25	27	16	15	25	33	28	42	23	35	17	12	68	9	5	3	5	3	14	10	22	30	23	20	27	19
CHS112	13	Male	92	87	85	24	16	51	38	14	29	33	17	20	27	33	33	44	26	31	16	12	32	9	3	2	4	1	15	9	19	31	26	24	28	21
CHS113	14	Male	91	82	79	25	17	53	37	14	30	29	18	19	29	33	30	48	28	29	16	10	30	8	6	4	7	4	12	8	18	25	24	21	24	18
CHS114	15	Male	89	84	76	25	18	53	40	14	28	25	17	20	24	31	27	45	23	28	15	9	34	9	4	3	3	2	13	10	17	29	27	24	27	20
CHS115	16	Male	89	85	79	24	18	53	41	17	32	22	19	18	30	36	33	48	27	34	21	11	41	12	4	3	6	2	15	9	23	31	27	27	31	22
CHS116	17	Male	90	79	74	22	16	51	36	12	26	23	15	17	31	36	33	52	28	33	17	11	37	10	5	5	7	4	15	10	21	32	26	24	32	26
CHS117	18	Male	91	87	80	31	21	54	44	18	28	19	19	20	33	35	28	51	26	30	18	10	41	11	12	11	14	11	19	11	23	38	29	29	37	33
CHS118	19	Male	90	83	83	27	16	58	45	15	31	35	20	23	36	40	35	55	33	34	20	13	34	9	4	4	7	2	11	9	21	32	29	26	29	23
CHS119	21	Male	93	86	74	26	17	56	39	18	36	38	22	24	41	47	42	57	33	38	22	12	40	13	8	6	8	6	22	19	32	38	39	51	49	33
CHS120	26	Male	91	82	80	35	18	71	54	25	43	32	27	28	47	51	47	60	38	43	26	17	39	14	7	6	9	3	26	21	40	46	47	52	55	43
CHS121	27	Male	93	76	76	37	22	61	55	22	42	33	27	27	41	46	41	59	36	38	21	15	38	11	6	4	6	3	22	18	31	42	43	42	46	37
CHS122	28	Male	89	66	72	38	22	64	52	22	42	41	26	28	41	46	43	59	39	38	24	15	37	11	5	3	6	3	23	19	39	44	41	48	65	43
CHS123	30	Male	86	73	68	39	22	68	57	25	43	44	30	30	42	48	41	59	34	41	20	13	52	14	8	4	7	4	20	14	30	45	37	38	48	51
CHS124	31	Male	81	70	66	40	29	65	63	32	50	36	33	34	46	48	43	59	40	51	23	12	100	26	7	4	7	4	22	23	33	46	48	51	52	43
CHS125	32	Male	81	60	62	43	23	65	64	27	49	26	30	36	43	46	46	64	34	50	26	15	95	14	7	5	8	3	25	24	40	54	50	57	64	45
CHS126	33	Male	84	65	62	41	26	69	56	24	44	36	29	30	44	52	44	62	37	3	22	14	62	19	9	6	9	5	22	18	38	45	45	45	50	38
CHS127	35	Male	78	64	53	43	31	64	47	24	40	30	30	30	49	57	48	66	40	51	25	17	66	25	7	4	6	3	17	15	32	43	44	40	51	41
CHS128	36	Male	85	72	70	42	28	75	62	31	49	34	29	34	50	55	47	64	39	50	24	16	60	14	8	3	7	2	24	19	34	47	49	49	55	42
CHS129	37	Male	87	74	70	45	27	78	53	23	44	35	31	35	48	54	48	67	41	47	24	16	62	17	7	4	7	2	23	21	32	48	49	50	54	43
CHS130	38	Male	74	54	51	39	27	71	59	28	51	50	32	35	45	54	49	65	43	51	30	21	64	20	8	4	7	2	28	16	46	61	52	50	65	73
CHS131	39	Male	83	72	63	41	25	73	61	24	49	49	30	33	42	49	44	59	38	42	22	14	51	19	7	3	7	2	17	12	36	43	40	39	57	44
CHS132	42	Male	75	62	52	48	27	78	63	35	56	46	35	35	48	53	52	67	46	51	24	18	40	11	14	7	12	7	20	14	23	41	39	40	41	35
CHS133	43	Male	90	86	83	41	31	69	58	30	49	43	29	35	53	60	52	70	49	51	32	22	55	19	4	4	5	3	36	24	51	62	54	55	66	52
CHS134	45	Male	74	53	49	44	30	79	64	26	48	46	30	34	48	53	48	68	46	49	27	18	45	12	8	5	7	4	16	13	32	42	42	38	48	35
CHS135	46	Male	64	51	48	45	28	78	60	29	52	52	30	32	54	57	53	67	47	49	27	19	45	14	6	3	6	3	20	15	29	38	45	47	46	32
CHS136	47	Male	55	42	28	43	29	80	65	29	51	49	31	34	50	58	56	69	48	54	29	20	46	12	9	5	6	2	21	16	31	46	46	41	47	35
CHS137	49	Male	66	53	46	42	29	70	70	27	39	34	32	34	55	60	60	71	53	59	34	6	53	18	5	4	5	4	19	15	35	38	41	39	48	35
CHS138	51	Male	60	45	44	36	21	72	61	30	52	50	33	32	43	47	42	64	41	43	22	14	39	11	11	6	10	5	20	13	32	45	43	45	52	38
CHS139	12	Male	93	75	80	24	16	49	35	13	25	41	16	23	30	40	32	52	29	31	18	11	31	9	4	2	4	1	18	9	19	35	31	25	26	18
CHS140	13	Male	92	78	76	33	15	28	32	12	21	18	8	14	32	38	31	50	25	35	15	11	32	9	3	2	7	5	16	13	25	33	31	30	27	19
CHS141	14	Male	94	84	83	25	21	48	38	13	28	23	17	15	30	10	32	47	25	30	19	12	34	10	5	1	8	2	20	10	21	37	32	27	29	24
CHS142	14	Male	92	81	78	22	14	52	37	15	29	26	17	18	33	47	37	54	32	40	21	13	44	14	5	2	5	2	16	9	21	32	26	24	27	42
CHS143	15	Male	92	80	71	28	17	46	40	14	30	25	16	18	32	35	34	45	26	32	17	11	38	9	4	3	5	3	15	18	38	32	24	29	30	20
CHS144	17	Male	92	75	83	27	16	51	46	13	32	29	22	21	31	38	32	46	25	32	17	10	38	12	8	4	5	2	18	9	20	30	34	25	29	22
CHS145	17	Male	91	78	74	27	23	48	36	14	30	39	17	19	33	43	37	48	31	32	22	12	33	11	11	8	12	7	17	12	21	33	29	27	30	23
CHS146	19	Male	87	82	80	30	19	54	48	20	40	52	26	27	30	36	33	49	28	33	19	12	36	10	16	14	20	12	34	18	38	56	52	50	59	49
CHS147	28	Male	87	68	74	38	28	68	53	23	42	35	24	28	43	51	44	61	39	44	26	18	45	14	6	5	12	5	17	14	24	36	32	30	28	23
CHS148	30	Male	89	74	72	34	23	67	49	20	38	41	22	21	38	44	41	58	36	40	22	13	36	10	5	4	7	4	16	11	23	33	29	29	31	16
CHS149	30	Male	90	78	74	35	25	71	51	22	42	44	23	26	41	48	42	62	39	41	24	18	43	46	7	5	6	4	20	12	22	39	39	34	36	27
CHS150	33	Male	88	68	72	40	27	77	60	22	46	59	28	30	42	51	44	64	41	44	24	17	40	11	5	3	8	2	22	15	28	45	43	38	39	29
CHS151	33	Male	86	64	67	37	24	77	62	23	43	53	30	32	43	50	47	62	41	44	22	15	36	10	3	6	5	2	18	12	22	33	34	28	29	21
CHS152	36	Male	89	71	79	43	20	73	56	20	54	60	34	33	52	57	54	68	45	50	28	20	43	19	11	7	18	8	18	16	22	45	42	43	36	33
CHS153	36	Male	85	58	56	45	23	80	51	20	50	61	24	43	43	45	46	68	40	49	27	17	47	13	22	10	17	10	18	25	36	49	48	41	48	42
CHS154	39	Male	85	54	71	39	31	77	67	22	49	67	33	31	34	42	40	57	32	38	21	14	36	9	6	6	9	4	19	13	28	47	41	38	44	31
CHS155	42	Male	73	58	65	37	33	71	47	20	42	58	25	29	58	48	53	69	45	51	35	17	43	12	10	6	11	4	18	16	30	79	35	44	42	29
CHS156	43	Male	85	58	63	44	29	78	64	30	51	65	24	34	55	62	55	73	52	53	30	19	42	11	9	6	11	4	20	13	26	44	45	39	37	28
CHS157	43	Male	72	52	60	47	23	82	62	27	56	63	21	30	50	55	57	66	50	54	29	20	79	15	9	7	12	6	17	18	28	50	40	42	45	29
CHS158	43	Male	75	60	69	44	28	76	62	28	55	67	37	34	60	57	50	67	42	46	21	14	39	11	11	5	12	4	26	19	29	41	41	42	37	25
CHS159	45	Male	74	49	43	39	24	80	58	24	47	63	35	33	56	61	54	76	50	54	32	21	47	13	11	6	10	4	18	12	22	43	41	32	37	24
CHS160	47	Male	79	71	69	57	38	82	100	29	55	61	29	37	55	52	52	63	45	51	29	21	45	15	23	11	14	9	25	17	28	46	39	41	43	29
CHS161	47	Male	65	43	46	43	22	81	63	27	52	69	31	36	53	57	53	70	48	51	28	19	41	11	10	6	10	3	24	18	27	46	48	41	42	29
CHS162	49	Male	72	55	67	47	16	91	69	36	44	67	34	43	47	64	53	64	39	60	25	22	50	15	10	5	12	3	28	16	33	50	43	59	57	44
CHS163	13	Female	92	87	86	25	17	50	39	14	29	28	19	19	29	35	31	47	28	31	18	12	36	11	4	3	6	3	16	12	22	36	30	28	37	26
CHS164	14	Female	93	76	81	29	19	53	43	18	28	17	16	16	30	40	33	47	27	35	18	12	39	13	8	6	9	6	13	9	21	30	28	26	33	25
CHS165	15	Female	91	86	83	23	19	49	40	16	30	25	19	19	31	38	35	51	30	35	21	12	37	10	2	2	4	1	15	11	20	33	26	26	32	29
CHS166	16	Female	92	81	81	26	17	47	40	15	26	21	17	19	35	41	38	53	33	35	22	14	46	10	3	2	5	1	14	9	18	31	27	25	29	22
CHS167	17	Female	82	73	66	24	17	50	36	14	29	23	17	18	32	40	34	49	30	30	16	10	38	7	3	2	6	1	15	10	16	31	24	23	29	22
CHS168	18	Female	87	77	74	26	14	53	44	19	32	24	24	21	32	36	32	47	30	32	18	12	32	10	22	13	14	12	19	12	25	40	36	35	37	27
CHS169	19	Female	85	72	67	27	17	51	39	17	28	21	18	16	34	39	37	53	30	38	37	9	86	10	8	6	39	8	12	9	16	28	26	23	29	27
CHS170	21	Female	89	73	69	28	19	59	44	17	33	32	23	25	39	46	43	55	33	41	22	14	48	14	4	3	6	2	15	11	35	39	34	34	46	39
CHS171	22	Female	83	76	76	27	18	53	42	15	31	32	17	21	36	42	38	54	31	35	19	13	44	12	4	2	4	1	12	8	25	28	27	25	38	29
CHS172	23	Female	86	73	70	27	19	63	47	22	37	37	25	26	42	47	42	59	35	43	22	13	59	15	7	4	6	4	14	12	21	35	34	33	36	26
CHS173	24	Female	88	70	62	31	31	72	50	19	34	31	20	20	41	51	45	61	38	41	27	19	44	15	4	4	6	4	15	11	28	43	39	37	36	31
CHS174	25	Female	95	80	80	37	23	68	56	31	37	28	30	29	42	50	48	61	36	46	24	17	53	22	5	4	10	5	19	14	33	42	39	37	42	31
CHS175	26	Female	87	71	66	24	18	55	42	19	37	33	24	29	44	53	49	62	39	46	22	15	52	13	5	3	8	3	16	5	19	25	24	20	24	17
CHS176	27	Female	89	72	71	26	27	73	56	23	31	44	42	42	44	55	54	74	44	50	30	22	68	16	8	3	7	4	22	13	23	33	30	22	29	23
CHS177	29	Female	81	62	68	31	20	63	48	21	40	43	25	32	43	43	44	67	28	55	21	14	75	27	5	3	9	3	16	7	15	23	22	15	18	11
CHS178	30	Female	92	76	73	29	15	56	45	18	32	28	21	24	52	59	55	70	43	54	29	23	45	18	9	6	13	8	27	13	24	46	45	38	39	33
CHS179	32	Female	86	66	72	35	30	73	54	22	43	48	9	30	45	49	44	64	36	43	23	17	44	12	8	6	9	5	14	8	17	27	32	22	24	14
CHS180	34	Female	88	74	75	38	33	69	56	25	47	40	31	32	49	49	46	62	39	42	25	16	40	14	6	4	8	4	18	9	18	35	34	28	29	18
CHS181	35	Female	88	65	54	53	25	56	57	16	36	36	26	36	43	53	46	61	38	48	24	18	34	11	8	4	9	4	24	15	18	52	50	48	39	30
CHS182	36	Female	88	71	74	54	30	78	64	25	46	47	28	31	47	60	55	64	47	51	29	21	48	15	9	4	8	3	27	18	29	48	41	43	49	38
CHS183	37	Female	86	77	74	42	24	78	60	25	45	48	27	34	40	48	45	61	37	41	24	16	38	12	8	4	8	4	24	17	29	54	41	41	43	35
CHS184	39	Female	92	80	75	43	32	76	61	30	50	39	30	30	54	61	57	74	48	56	30	22	54	18	10	6	8	3	28	26	37	50	53	52	58	43
CHS185	40	Female	81	65	59	44	27	79	60	28	47	52	26	29	55	61	57	71	48	51	32	21	49	15	6	5	7	4	21	15	31	47	45	39	45	37
CHS186	41	Female	76	63	57	43	30	68	60	34	48	34	31	27	49	51	45	68	40	49	24	15	69	24	6	3	6	4	21	14	33	40	46	38	45	29
CHS187	43	Female	77	61	54	49	32	83	64	32	57	57	38	43	52	60	54	71	49	51	32	24	56	19	5	2	6	2	20	18	34	48	50	42	46	37
CHS188	44	Female	80	71	54	48	30	80	65	29	55	50	35	38	56	61	59	72	51	54	32	23	47	16	6	3	8	2	23	16	35	49	44	42	46	34
CHS189	45	Female	78	66	60	44	33	77	61	30	53	51	36	39	51	55	52	67	44	47	25	18	41	11	6	3	6	2	20	13	33	43	43	37	45	29
CHS190	46	Female	80	61	64	44	33	80	64	32	57	54	33	38	52	57	51	71	48	53	32	23	48	14	5	3	4	3	19	13	25	43	44	40	39	27
CHS191	47	Female	86	65	58	42	30	74	63	30	57	63	35	33	47	53	47	67	46	49	23	16	42	12	22	17	19	15	18	11	26	43	44	41	37	26
CHS192	48	Female	83	66	67	42	30	75	65	27	49	62	25	31	50	56	51	65	46	51	29	19	43	13	16	13	17	11	21	15	29	45	47	40	42	33
CHS193	49	Female	93	71	55	48	31	79	60	29	47	67	26	33	51	57	52	65	48	49	28	20	41	9	36	23	32	22	26	23	34	48	56	55	50	42
CHS194	50	Female	61	45	48	54	35	81	66	38	59	69	39	42	61	60	57	74	54	57	34	22	44	14	11	8	13	5	27	19	30	49	47	37	44	35
CHS195	51	Female	69	56	47	58	35	85	74	36	61	75	42	40	50	55	50	69	46	49	24	17	40	12	12	8	10	7	27	18	35	49	47	50	50	35
CHS196	52	Female	76	52	60	41	28	79	68	24	52	63	29	34	52	59	53	69	48	51	29	17	43	12	14	8	13	6	28	20	32	55	46	48	49	39
CHS197	53	Female	70	50	52	50	32	84	65	33	60	73	37	36	54	56	50	67	48	50	28	19	38	12	15	7	14	5	22	15	33	49	50	45	50	33
CHS198	55	Female	75	52	54	49	35	84	75	38	61	74	37	41	58	63	61	75	57	55	31	21	44	26	13	8	14	6	22	17	27	44	45	44	51	39
CHS199	56	Female	76	57	54	48	34	83	70	32	59	73	36	39	55	60	55	70	50	54	31	22	47	14	13	8	13	5	24	17	30	50	50	44	38	34
CHS200	11	Female	95	86	86	20	14	46	34	10	24	40	16	17	24	29	26	44	23	25	15	10	27	7	4	4	8	2	18	11	20	32	29	26	24	19
CHS201	12	Female	94	87	89	22	14	47	37	12	29	44	17	18	25	28	25	38	23	25	16	11	26	8	5	4	9	4	20	13	20	38	30	28	28	27
CHS202	14	Female	94	85	85	23	19	52	37	14	26	40	16	19	28	33	30	46	27	27	16	11	28	8	6	5	7	5	17	13	18	28	30	25	23	19
CHS203	17	Female	91	74	77	26	15	50	38	12	26	45	18	23	35	39	40	49	34	26	21	16	34	10	27	19	25	18	19	16	22	36	27	32	24	20
CHS204	17	Female	92	81	82	36	18	54	50	20	39	50	24	26	39	42	41	55	35	34	21	15	35	10	5	3	9	2	26	12	30	43	32	35	37	30
CHS205	19	Female	92	85	90	32	19	63	49	19	39	53	25	29	39	40	38	57	34	37	21	14	36	10	6	3	9	2	25	16	26	38	37	32	32	27
CHS206	22	Female	94	80	83	24	18	59	41	15	30	48	18	23	35	39	36	55	33	34	20	14	34	9	4	2	9	2	17	11	18	33	31	27	25	19
CHS207	24	Female	88	62	62	39	29	75	51	12	36	59	26	22	36	49	42	54	34	42	26	17	37	10	6	3	9	3	16	11	20	32	31	30	32	24
CHS208	24	Female	90	80	76	28	20	64	44	18	37	56	25	26	40	44	40	62	35	41	19	14	37	10	6	3	13	2	23	14	27	43	37	34	37	30
CHS209	25	Female	95	77	83	49	29	77	63	27	53	76	26	36	44	45	42	63	41	49	24	14	42	12	6	3	11	2	25	19	39	45	47	44	41	35
CHS210	28	Female	91	75	67	53	14	63	60	43	56	84	52	65	42	46	41	58	39	39	22	16	32	10	9	6	10	4	24	17	31	46	41	38	42	34
CHS211	29	Female	74	60	54	34	22	73	60	23	48	65	23	26	43	48	42	61	40	43	24	16	36	9	7	3	9	2	19	13	19	36	37	30	31	20
CHS212	29	Female	89	75	74	26	9	65	39	27	52	70	24	15	44	51	47	59	38	45	25	15	42	13	7	5	9	3	18	5	14	34	34	30	26	22
CHS213	29	Female	97	78	81	28	24	69	57	17	44	57	21	27	39	46	40	55	41	37	24	16	37	9	9	4	5	3	15	11	24	43	28	29	33	23
CHS214	29	Female	94	80	83	31	25	78	55	52	41	22	29	31	43	46	41	58	37	35	18	15	37	8	10	6	11	5	20	13	19	37	38	31	33	19
CHS215	29	Female	90	69	70	46	28	68	47	20	46	55	30	39	47	56	52	65	46	46	29	21	53	13	7	3	8	2	20	11	22	38	39	37	37	25
CHS216	29	Female	88	77	65	58	27	72	52	31	41	59	17	18	36	40	37	50	32	37	16	13	31	8	7	5	7	2	21	18	15	38	31	21	30	15
CHS217	30	Female	95	75	76	41	31	77	55	26	47	57	28	30	40	43	37	58	35	36	23	15	35	9	8	4	9	3	22	13	22	43	39	32	34	25
CHS218	30	Female	86	72	72	35	26	69	53	20	41	63	22	27	38	41	37	58	33	35	19	11	32	7	5	3	8	2	21	10	19	38	35	31	31	24
CHS219	30	Female	87	68	66	40	20	74	59	21	38	48	25	25	41	47	44	57	41	46	23	19	33	10	9	4	8	4	19	20	19	34	31	31	35	24
CHS220	30	Female	83	65	70	30	19	69	50	20	41	54	18	26	46	48	43	59	38	49	25	24	39	12	7	3	8	1	21	12	23	44	37	35	31	23
CHS221	31	Female	86	73	74	36	25	62	55	19	42	56	26	38	49	73	47	66	41	45	25	20	41	11	7	5	10	2	22	12	22	37	34	27	33	25
CHS222	31	Female	86	62	57	36	24	72	52	19	40	62	22	23	44	49	43	62	39	42	23	14	32	8	9	6	10	4	15	13	17	35	32	28	29	19
CHS223	31	Female	86	70	69	32	23	65	53	19	52	42	35	30	46	49	43	63	40	42	20	13	91	7	8	6	12	4	21	12	17	50	33	42	35	34
CHS224	32	Female	86	70	69	50	10	68	93	64	74	87	26	32	48	61	41	70	48	56	32	32	43	31	36	34	43	27	65	14	71	88	65	81	74	28
CHS225	32	Female	90	72	75	41	25	75	58	26	48	62	31	36	45	50	44	60	41	45	24	16	41	14	34	21	24	18	27	19	28	42	40	39	34	27
CHS226	37	Female	88	67	73	46	29	75	62	26	47	59	30	28	47	50	46	63	5	42	20	17	35	8	7	6	11	4	21	14	26	46	43	34	41	23
CHS227	37	Female	85	69	76	40	23	73	60	24	47	59	30	30	51	57	49	67	46	47	28	18	42	14	31	26	35	22	19	18	25	48	44	42	45	30
CHS228	37	Female	89	59	67	36	25	67	44	15	37	57	22	27	39	41	38	55	40	39	24	14	32	11	9	6	10	4	25	13	23	35	35	31	31	24
CHS229	40	Female	89	78	71	41	31	74	72	28	53	72	26	41	51	55	56	71	49	49	29	15	41	14	36	23	29	22	30	19	24	46	37	40	40	39
CHS230	42	Female	87	63	62	35	29	72	60	22	40	53	22	46	50	52	49	67	47	48	27	16	36	11	9	5	11	3	20	17	33	49	50	44	48	33
CHS231	44	Female	82	58	69	43	30	79	58	27	51	68	42	54	53	57	52	72	49	50	31	18	39	11	13	9	13	8	17	14	17	43	42	40	42	30
CHS232	44	Female	79	65	53	42	27	78	61	21	50	69	30	35	49	55	52	65	47	47	26	18	39	12	24	14	19	14	17	19	21	45	38	39	38	19
CHS233	45	Female	80	59	64	42	28	80	55	17	52	68	25	36	50	57	54	70	50	54	30	22	45	16	23	14	17	13	23	13	28	45	48	8	41	26
CHS234	47	Female	81	73	73	48	28	78	67	28	50	65	27	33	55	56	51	68	48	48	29	17	41	13	10	4	11	3	32	17	35	56	51	48	50	28
CHS235	51	Female	80	52	58	48	28	77	64	23	54	64	37	39	47	55	48	65	45	48	30	19	44	11	16	24	16	9	22	11	29	48	37	39	35	27
CHS236	73	Female	51	43	43	55	37	87	74	36	63	77	40	47	59	62	64	77	52	69	34	25	55	8	14	7	14	5	28	18	37	56	57	54	55	43
CHS237	74	Male	65	48	48	58	40	86	76	35	66	71	42	44	64	69	67	78	59	63	35	27	52	21	15	8	13	5	28	20	45	56	63	56	65	46
CHS238	79	Male	64	63	52	77	42	94	86	44	71	75	47	59	69	73	67	90	50	71	26	21	48	19	22	14	30	6	50	38	49	67	64	71	75	56
CHS239	79	Female	62	50	45	82	47	83	83	46	66	60	44	22	68	75	71	85	62	68	38	27	59	22	17	11	15	7	35	26	49	66	58	65	69	56
CHS240	81	Female	62	53	47	78	42	88	79	40	63	66	44	48	71	74	73	82	62	68	36	27	54	19	15	8	13	7	27	26	39	62	57	61	61	50

## Sheet: Table S4
Supplementary Table S4 Detailed population sizes of different gender and age datasets in Training and Validation sets of CHS cohort (n = 240, blood samples)
Age category	Training set			Validation set
	Females	Males	Combined	Females	Males	Combined
1­20	20	21	41	9	9	18
21­40	42	25	67	18	10	28
41­60	27	23	50	11	10	21
61­81	4	8	12	1	2	3
Sum	93	77	170	39	31	70

## Sheet: Table S5
Supplementary Table S5 Spearman Correlation coefficients (r values) between the DNA methylation levels (34 CpGs of five age-relevant genes) and the chronological ages in three different datasets of CHS cohort
Gene	CpG	Correlation coefficients (r)
		Females	Males	Combined
ELOVL2	E1	0.8768	0.9286	0.9022
	E2	0.8655	0.8751	0.8698
	E3*	0.9193	0.934	0.9288
	E4*	0.9194	0.923	0.9223
	E5	0.8277	0.9069	0.8698
	E6	0.9019	0.872	0.8881
	E7	0.7108	0.7672	0.7257
	E8	0.8329	0.8767	0.859
	E9	0.7882	0.9013	0.8414
TRIM59	T1	0.727	0.6765	0.7002
	T2	0.7073	0.6178	0.6739
	T3	0.7058	0.6561	0.6936
	T4	0.7916	0.8026	0.8035
	T5	0.8588	0.8221	0.8479
	T6	0.8074	0.7353	0.7832
	T7	0.8041	0.7205	0.7733
	T8	0.7208	0.5935	0.6695
C1orf132	C1	-0.8123	-0.8662	-0.84
	C2	-0.8183	-0.7655	-0.8009
	C3	-0.8287	-0.8224	-0.8319
KLF14	K1	0.7082	0.6895	0.694
	K2	0.6005	0.6213	0.6088
	K3	0.5495	0.5982	0.5614
	K4	0.5016	0.3427	0.4216
FHL2	F1*	0.9351	0.9143	0.9211
	F2	0.891	0.9107	0.8989
	F3	0.8775	0.9183	0.8979
	F4	0.8962	0.9066	0.9034
	F5	0.8755	0.905	0.8883
	F6	0.8846	0.8528	0.8702
	F7	0.7805	0.8294	0.7976
	F8	0.8006	0.778	0.7831
	F9	0.6482	0.6074	0.6421
	F10	0.5793	0.6235	0.602
*, the CpGs have highly correlations with the chronological ages in all gender datasets of CHS cohort.

## Sheet: Table S6
Supplementary Table S6 Detailed population sizes and median absolute deviation (MAD) values of Stepwsie Regression (SR) models in different datasets of CHS cohort (n = 240, blood samples)
Age category	Dataset	Training set		Validation set
		n	MAD	n	MAD
1­20	Females	20	2.25402	9	2.9373
	Males	21	2.32623	9	1.90693
	Combined	41	2.1445	18	2.22757
21­40	Females	42	2.95495	18	2.50056
	Males	25	2.2259	10	2.61889
	Combined	67	2.8035	28	2.83519
41­60	Females	27	3.77799	11	2.4609
	Males	23	2.69176	10	3.26429
	Combined	50	3.58558	21	2.90039
61­81	Females	4	4.42492	1	8.39413
	Males	8	3.68699	2	6.73269
	Combined	12	5.10307	3	5.11508
1­81	Females	93	3.10639	39	2.74127
	Males	77	2.54422	31	2.88579
	Combined	170	3.03691	70	2.79622

## Sheet: Table S7
Supplementary Table S7 Detailed population sizes and median absolute deviation (MAD) values of SVR-eps and SVR-nu models in different datasets of CHS cohort (n = 240, blood samples)
Age category	Dataset	Training set			Validation set
		n	MADeps-regression	MADnu-regression	n	MADeps-regression	MADnu-regression
1­20	Females	20	1.99407	1.81361	9	1.35195	1.07643
	Males	21	1.72463	1.76185	9	1.53138	1.26598
	Combined	41	1.82565	1.77828	18	1.5946	1.55844
21­40	Females	42	1.92444	1.82927	18	1.46933	1.14639
	Males	25	2.03498	1.88441	10	2.16095	2.08323
	Combined	67	2.20447	2.16947	28	1.91056	1.88202
41­60	Females	27	2.04302	1.77281	11	1.54297	1.31855
	Males	23	1.90324	1.73725	10	2.13881	1.9167
	Combined	50	2.44077	2.41445	21	1.82697	1.81387
61­81	Females	4	10.0576	10.5369	1	4.80489	5.40955
	Males	8	3.91556	3.8241	2	5.0883	5.17578
	Combined	12	4.72037	4.73478	3	3.41278	3.42284
1­81	Females	93	2.32366	2.18403	39	1.54854	1.28812
	Males	77	2.10637	2.00855	31	2.15989	1.99176
	Combined	170	2.32906	2.32826	70	1.86862	1.8444
SVR-eps, Support Vector Regression eps-regression; SVR-nu, Support Vector Regression nu-regression.

## Sheet: Table S8
Supplementary Table S8 Detailed population sizes and median absolute deviation (MAD) values of random forest regression (RFR) model in different datasets of CHS cohort (n = 240, blood samples)
Age category	Datasets	Training Set		Validation Set
		Number	MAD	Number	MAD
1­20	Females	20	1.17624	9	0.59043
	Males	21	0.833098	9	0.750567
	Combined	41	0.914192	18	0.454306
21­40	Females	42	1.37594	18	0.988526
	Males	25	1.48454	10	1.16016
	Combined	67	1.30258	28	1.00883
41­60	Females	27	1.80051	11	1.51087
	Males	23	1.39094	10	1.55416
	Combined	50	1.57099	21	1.45926
61­81	Females	4	4.47075	1	3.70547
	Males	8	2.21125	2	2.16057
	Combined	12	2.40908	3	3.39253
1­81	Females	93	1.58937	39	1.11365
	Males	77	1.35442	31	1.23289
	Combined	170	1.36596	70	1.10352

## Sheet: Table S9
Supplementary Table S9 Detailed population sizes and median absolute deviation (MAD) values of random forest regression (RFR) model in different datasets at the 1-60 age categories (n = 225, blood samples)
Age category	Datasets	Training set		Validation set		All 225 CHS samples (1-60 age category)
		n	MAD	n	MAD	n	MAD
1­20	Females	20	1.1286	9	0.642245	29	0.977663
	Males	21	0.822462	9	0.786867	30	0.811783
	Combined	41	0.910147	18	0.55337	59	0.8013
21­40	Females	42	1.3546	18	0.959598	60	1.2361
	Males	25	1.38012	10	1.18138	35	1.32334
	Combined	67	1.25601	28	0.887574	95	1.14742
41­60	Females	27	1.57587	11	1.74195	38	1.62394
	Males	23	1.40308	10	1.48802	33	1.42882
	Combined	50	1.38175	21	1.57087	71	1.43769
1­60	Females	89	1.37094	38	1.11091	127	1.29314
	Males	69	1.21805	29	1.16468	98	1.20226
	Combined	158	1.20605	67	1.01196	225	1.14825

[truncated: 1 more sheets: Table S10]
